# Supplementary material for: Inhibition of LncRNA H19 Attenuates Testicular Torsion-Induced Apoptosis and Preserves Blood–Testis Barrier Integrity
Source: Int J Mol Sci. 2025 Feb 27;26(5):2134. doi: 10.3390/ijms26052134 (PMC11899958; doi:10.3390/ijms26052134)
Supplement: Supplementary file 1 [file ijms-26-02134-s001.zip]

Archive with 1 entries (1 files):
- ijms-3465090-supplementary.pdf
